# Supplementary material for: Combining a parsimonious mathematical model with infection data from tailor-made experiments to understand environmental transmission
Source: Sci Rep. 2023 Aug 10;13:12986. doi: 10.1038/s41598-023-38817-z (PMC10415373; doi:10.1038/s41598-023-38817-z)
Supplement: Supplementary file 1 — Supplementary Information 1. [file 41598_2023_38817_MOESM1_ESM.xlsx]

## Sheet: Data description
Dataset S1. Input data for modelling: spatiotemporal data for all recipient and source areas for all experiments: type 1 experiments 1-4 and type 2 experiment groups A-C.
12.10.2021
Contact: anna.gamza@ed.ac.uk; thomas.hagenaars@wur.nl
Dataset coding
	Dataset	Experiment type	Experimental group(s)
	Type1exp_1&2_rec	Type 1	Recipient broilers
	Type1exp_1&2_source	Type 1	Inoculated source broilers
	Type1exp_3_rec	Type 1	Recipient broilers
	Type1exp_3_source	Type 1	Inoculated source broilers
	Type1exp_4_rec	Type 1	Recipient broilers
	Type1exp_4_source	Type 1	Inoculated source broilers
	Type2exp_groupsAB&C_rec	Type 2	Recipient broilers; groups A, B, C
	Type2exp_source	Type 2	Inoculated source broilers
Columns description
	Collumn	Description	Remarks
For recipient datasets:
	Room nb	Room number
	Pen nb	Pen number
	Pen coordinates
	Exposure start	Start of the exposure period
	Exposure end	End of exposure period	Exposure period ends when recipient is found positive or removed from experiment
	Removal time		For the type 1 experiments the removal date of recipients was set equal to their infection date, as any shedding of infected recipients between infection and detection and removal was neglected in the model.
	S count	Number of recipient (susceptible) hosts
	C count	Number of positive cases when exposure period ended
For source datasets:
	Room nb	Room number
	Pen nb	Pen number
	Pen coordinates
	Shedding start	Start of the shedding period	For all experiments the start of shedding of inoculated broilers was set to be on the day of inoculation, any delay in shedding was neglected in the model to keep the source strength for those source areas constant in time.
	Shedding end	End of shedding period
	Removal time
	I count	Number of inculated broilers
Further remarks
	Experiment	Remark
	Type1exp_1&2 and Type1_exp_3	Detailed between-pen distance measurements were not collected; coordinates were determined based on assumption that all rooms had identical, symmetrical design
	Type2exp_groupsAB&C_rec	In room 2 pen 10, both recipients were found infected on the same day; as the latent period for Campylobacter in broilers is extremely short, most likely one of the recipients was a source to the other, so we made the assumption that one of these recipients became infected 0.5 days after the other.
	Type1exp_4_source	In room 2 one inoculated broiler died shortly after inoculation; any shedding of this broiler was neglected, i.e. we assumed that throughout the experimental period, 4 instead of 5 inoculated broilers acted as a source in this room.

## Sheet: Type1exp_1&2_rec
Room nb	Pen nb	Pen coordinates	Exposure start	Exposure end	Removal time	S count	C count
1	1	{0., 0., 0.75, 1.}	0	23	23	1	1
1	2	{1.5, 0., 2.25, 1.}	0	15	15	1	1
1	3	{3., 0., 3.75, 1.}	0	15	15	1	1
1	4	{4.5, 0., 5.25, 1.}	0	28	28	1	1
1	5	{4.5, 1.75, 5.25, 2.75}	0	15	15	1	1
1	6	{4.5, 3.5, 5.25, 4.5}	0	29	29	1	1
1	7	{3., 3.5, 3.75, 4.5}	0	26	26	1	1
1	8	{1.5, 3.5, 2.25, 4.5}	0	35	35	1	0
1	9	{0., 3.5, 0.75, 4.5}	0	20	20	1	0
1	10	{0., 1.75, 0.75, 2.75}	0	22	22	1	1
2	1	{0., 0., 0.75, 1.}	0	30	30	1	1
2	2	{1.5, 0., 2.25, 1.}	0	30	30	1	1
2	3	{3., 0., 3.75, 1.}	0	35	35	1	0
2	4	{4.5, 0., 5.25, 1.}	0	35	35	1	0
2	5	{4.5, 1.75, 5.25, 2.75}	0	35	35	1	0
2	6	{4.5, 3.5, 5.25, 4.5}	0	35	35	1	0
2	7	{3., 3.5, 3.75, 4.5}	0	35	35	1	0
2	8	{1.5, 3.5, 2.25, 4.5}	0	35	35	1	0
2	9	{0., 3.5, 0.75, 4.5}	0	35	35	1	0
2	10	{0., 1.75, 0.75, 2.75}	0	35	35	1	0
3	1	{0., 0., 0.75, 1.}	0	35	35	1	0
3	2	{1.5, 0., 2.25, 1.}	0	3	3	1	1
3	3	{3., 0., 3.75, 1.}	0	35	35	1	0
3	4	{4.5, 0., 5.25, 1.}	0	35	35	1	0
3	5	{4.5, 1.75, 5.25, 2.75}	0	28	28	1	1
3	6	{4.5, 3.5, 5.25, 4.5}	0	35	35	1	0
3	7	{3., 3.5, 3.75, 4.5}	0	35	35	1	0
3	8	{1.5, 3.5, 2.25, 4.5}	0	35	35	1	0
3	9	{0., 3.5, 0.75, 4.5}	0	35	35	1	0
3	10	{0., 1.75, 0.75, 2.75}	0	35	35	1	0
4	1	{0., 0., 0.75, 1.}	0	35	35	1	0
4	2	{1.5, 0., 2.25, 1.}	0	35	35	1	0
4	3	{3., 0., 3.75, 1.}	0	35	35	1	0
4	4	{4.5, 0., 5.25, 1.}	0	35	35	1	0
4	5	{4.5, 1.75, 5.25, 2.75}	0	35	35	1	0
4	6	{4.5, 3.5, 5.25, 4.5}	0	35	35	1	0
4	7	{3., 3.5, 3.75, 4.5}	0	35	35	1	0
4	8	{1.5, 3.5, 2.25, 4.5}	0	35	35	1	0
4	9	{0., 3.5, 0.75, 4.5}	0	35	35	1	0
4	10	{0., 1.75, 0.75, 2.75}	0	35	35	1	0

## Sheet: Type1exp_1&2_source
Room nb	Pen nb	Pen coordinates	Shedding start	Shedding end	Removal time	I count
1	N/a	{1.5, 1.75, 3.75, 2.75}	0	35	35	5
2	N/a	{1.5, 1.75, 3.75, 2.75}	0	35	35	5
3	N/a	{1.5, 1.75, 3.75, 2.75}	0	35	35	5
4	N/a	{1.5, 1.75, 3.75, 2.75}	0	35	35	5

## Sheet: Type1exp_3_rec
Room nb	Pen nb	Pen coordinates	Exposure start	Exposure end	Removal time	S count	C count
1	1	{0., 0., 0.75, 1.}	0	8	8	1	0
1	2	{1.5, 0., 2.25, 1.}	0	34	34	1	1
1	3	{3., 0., 3.75, 1.}	0	34	34	1	1
1	4	{4.5, 0., 5.25, 1.}	0	12	12	1	0
1	5	{4.5, 1.75, 5.25, 2.75}	0	34	34	1	1
1	6	{4.5, 3.5, 5.25, 4.5}	0	33	33	1	0
1	7	{3., 3.5, 3.75, 4.5}	0	13	13	1	0
1	8	{1.5, 3.5, 2.25, 4.5}	0	35	35	1	0
1	9	{0., 3.5, 0.75, 4.5}	0	35	35	1	0
1	10	{0., 1.75, 0.75, 2.75}	0	35	35	1	1
2	1	{0., 0., 0.75, 1.}	0	35	35	1	1
2	2	{1.5, 0., 2.25, 1.}	0	33	33	1	1
2	3	{3., 0., 3.75, 1.}	0	35	35	1	0
2	4	{4.5, 0., 5.25, 1.}	0	35	35	1	0
2	5	{4.5, 1.75, 5.25, 2.75}	0	24	24	1	1
2	6	{4.5, 3.5, 5.25, 4.5}	0	35	35	1	0
2	7	{3., 3.5, 3.75, 4.5}	0	35	35	1	0
2	8	{1.5, 3.5, 2.25, 4.5}	0	35	35	1	0
2	9	{0., 3.5, 0.75, 4.5}	0	35	35	1	0
2	10	{0., 1.75, 0.75, 2.75}	0	33	33	1	1
3	1	{0., 0., 0.75, 1.}	0	35	35	1	0
3	2	{1.5, 0., 2.25, 1.}	0	21	21	1	0
3	3	{3., 0., 3.75, 1.}	0	35	35	1	0
3	4	{4.5, 0., 5.25, 1.}	0	35	35	1	0
3	5	{4.5, 1.75, 5.25, 2.75}	0	35	35	1	0
3	6	{4.5, 3.5, 5.25, 4.5}	0	35	35	1	0
3	7	{3., 3.5, 3.75, 4.5}	0	35	35	1	0
3	8	{1.5, 3.5, 2.25, 4.5}	0	35	35	1	0
3	9	{0., 3.5, 0.75, 4.5}	0	35	35	1	0
3	10	{0., 1.75, 0.75, 2.75}	0	35	35	1	0
4	1	{0., 0., 0.75, 1.}	0	35	35	1	0
4	2	{1.5, 0., 2.25, 1.}	0	2	2	1	0
4	3	{3., 0., 3.75, 1.}	0	35	35	1	0
4	4	{4.5, 0., 5.25, 1.}	0	35	35	1	0
4	5	{4.5, 1.75, 5.25, 2.75}	0	35	35	1	0
4	6	{4.5, 3.5, 5.25, 4.5}	0	35	35	1	0
4	7	{3., 3.5, 3.75, 4.5}	0	35	35	1	0
4	8	{1.5, 3.5, 2.25, 4.5}	0	35	35	1	0
4	9	{0., 3.5, 0.75, 4.5}	0	35	35	1	0
4	10	{0., 1.75, 0.75, 2.75}	0	35	35	1	0

## Sheet: Type1exp_3_source
Room nb	Pen nb	Pen coordinates	Shedding start	Shedding end	Removal time	I count
1	N/a	{1.5, 1.75, 3.75, 2.75}	0	35	35	5
2	N/a	{1.5, 1.75, 3.75, 2.75}	0	35	35	5
3	N/a	{1.5, 1.75, 3.75, 2.75}	0	35	35	5
4	N/a	{1.5, 1.75, 3.75, 2.75}	0	35	35	5

## Sheet: Type1exp_4_rec
Room nb	Pen nb	Pen coordinates	Exposure start	Exposure end	Removal time	S count	C count
1	1	{0.16, 0.04, 0.91, 1.04}	0	35	35	1	0
1	2	{1.66, 0.04, 2.41, 1.04}	0	29	29	1	1
1	3	{3.6, 0., 4.35, 1.}	0	11	11	1	1
1	4	{5.1, 0., 5.85, 1.}	0	31	31	1	1
1	5	{4.8, 1.49, 5.55, 2.49}	0	29	29	1	1
1	6	{4.94, 2.98, 5.69, 3.98}	0	35	35	1	0
1	7	{3.44, 2.98, 4.19, 3.98}	0	27	27	1	1
1	8	{1.5, 2.98, 2.25, 3.98}	0	35	35	1	0
1	9	{0., 2.98, 0.75, 3.98}	0	35	35	1	0
1	10	{0.64, 1.49, 1.39, 2.49}	0	35	35	1	0
2	1	{0.34, 0.02, 1.09, 1.02}	0	35	35	1	0
2	2	{1.84, 0.02, 2.59, 1.02}	0	35	35	1	0
2	3	{3.8, 0., 4.55, 1.}	0	35	35	1	0
2	4	{5.3, 0., 6.05, 1.}	0	35	35	1	0
2	5	{4.2, 1.48, 4.95, 2.48}	0	35	35	1	0
2	6	{5.28, 2.94, 6.03, 3.94}	0	35	35	1	0
2	7	{3.78, 2.94, 4.53, 3.94}	0	35	35	1	0
2	8	{1.83, 2.91, 2.58, 3.91}	0	18	18	1	1
2	9	{0.33, 2.91, 1.08, 3.91}	0	35	35	1	0
2	10	{0., 1.48, 0.75, 2.48}	0	35	35	1	0
3	1	{0., 0., 0.75, 1.}	0	35	35	1	0
3	2	{1.5, 0., 2.25, 1.}	0	35	35	1	0
3	3	{3.32, 0., 4.07, 1.}	0	35	35	1	0
3	4	{4.82, 0., 5.57, 1.}	0	35	35	1	0
3	5	{5.01, 1.78, 5.76, 2.78}	0	35	35	1	0
3	6	{4.75, 3.48, 5.5, 4.48}	0	35	35	1	0
3	7	{3.25, 3.48, 4., 4.48}	0	35	35	1	0
3	8	{1.5, 3.48, 2.25, 4.48}	0	35	35	1	0
3	9	{0., 3.48, 0.75, 4.48}	0	35	35	1	0
3	10	{0.03, 1.78, 0.78, 2.78}	0	19	19	1	1
4	1	{0.2, 0.02, 0.95, 1.02}	0	26	26	1	1
4	2	{1.7, 0.02, 2.45, 1.02}	0	30	30	1	1
4	3	{3.47, 0., 4.22, 1.}	0	29	29	1	1
4	4	{4.97, 0., 5.72, 1.}	0	22	22	1	1
4	5	{4.83, 1.76, 5.58, 2.76}	0	28	28	1	1
4	6	{4.91, 3.53, 5.66, 4.53}	0	28	28	1	1
4	7	{3.42, 3.53, 4.17, 4.53}	0	31	31	1	1
4	8	{1.5, 3.53, 2.25, 4.53}	0	29	29	1	1
4	9	{0., 3.53, 0.75, 4.53}	0	35	35	1	0
4	10	{0.17, 1.76, 0.92, 2.76}	0	27	27	1	1
5	1	{0.2, 0., 0.95, 1.}	0	35	35	1	0
5	2	{6.4, 0., 7.15, 1.}	0	35	35	1	0
5	3	{6.25, 4., 7., 5.}	0	35	35	1	0
5	4	{0., 4., 0.75, 5.}	0	35	35	1	0
6	1	{0.04, 0., 0.79, 1.}	0	35	35	1	0
6	2	{6.05, 0., 6.8, 1.}	0	35	35	1	0
6	3	{5.84, 4., 6.59, 5.}	0	35	35	1	0
6	4	{0., 4., 0.75, 5.}	0	35	35	1	0

## Sheet: Type1exp_4_source
Room nb	Pen nb	Pen coordinates	Shedding start	Shedding end	Removal time	I count
1	N/a	{1.75, 1.49, 4., 2.49}	0	35	35	5
2	N/a	{1.55, 1.48, 3.8, 2.48}	0	35	35	4
3	N/a	{1.53, 1.78, 3.78, 2.78}	0	35	35	5
4	N/a	{1.75, 1.76, 4., 2.76}	0	35	35	5
5	N/a	{2.41, 2., 4.66, 3.}	0	35	35	5
6	N/a	{2.19, 2., 4.44, 3.}	0	35	35	5

## Sheet: Type2exp_groupsAB&C_rec
Room nb	Pen nb	Pen coordinates	Exposure start	Exposure end	Removal time	S count	C count
1	1	{0.47, 0., 1.22, 1.}	20	35	35	1	0
1	1	{0.47, 0., 1.22, 1.}	20	35	35	1	0
1	2	{1.97, 0., 2.72, 1.}	20	28	35	1	1
1	2	{1.97, 0., 2.72, 1.}	20	29	35	1	1
1	3	{3.32, 0.04, 4.07, 1.04}	20	28	35	1	1
1	3	{3.32, 0.04, 4.07, 1.04}	20	30	35	1	1
1	4	{4.82, 0.04, 5.57, 1.04}	20	35	35	1	0
1	4	{4.82, 0.04, 5.57, 1.04}	20	35	35	1	0
1	5	{5.35, 1.67, 6.1, 2.67}	20	24	35	1	1
1	5	{5.35, 1.67, 6.1, 2.67}	20	25	35	1	1
1	6	{4.83, 3.42, 5.58, 4.42}	20	35	35	1	0
1	6	{4.83, 3.42, 5.58, 4.42}	20	35	35	1	0
1	7	{3.33, 3.42, 4.08, 4.42}	20	35	35	1	0
1	7	{3.33, 3.42, 4.08, 4.42}	20	35	35	1	0
1	8	{1.85, 3.44, 2.6, 4.44}	20	35	35	1	0
1	8	{1.85, 3.44, 2.6, 4.44}	20	35	35	1	0
1	9	{0.35, 3.44, 1.1, 4.44}	20	35	35	1	0
1	9	{0.35, 3.44, 1.1, 4.44}	20	35	35	1	0
1	10	{0., 1.67, 0.72, 2.67}	20	35	35	1	0
1	10	{0., 1.67, 0.72, 2.67}	20	35	35	1	0
1	11	{1.55, 1.67, 2.17, 2.67}	20	21	35	1	1
1	12	{2.17, 1.67, 2.82, 2.67}	20	21	35	1	1
1	13	{2.82, 1.67, 3.38, 2.67}	20	21	35	1	1
1	14	{3.38, 1.67, 4., 2.67}	20	21	35	1	1
1	15	{4., 1.67, 4.55, 2.67}	20	21	35	1	1
2	1	{0.27, 0., 1.02, 1.}	20	35	35	1	0
2	1	{0.27, 0., 1.02, 1.}	20	35	35	1	0
2	2	{1.77, 0., 2.52, 1.}	20	35	35	1	0
2	2	{1.77, 0., 2.52, 1.}	20	35	35	1	0
2	3	{3.21, 0., 3.96, 1.}	20	35	35	1	0
2	3	{3.21, 0., 3.96, 1.}	20	35	35	1	0
2	4	{4.71, 0., 5.46, 1.}	20	35	35	1	0
2	4	{4.71, 0., 5.46, 1.}	20	35	35	1	0
2	5	{4.85, 1.72, 5.53, 2.72}	20	22	35	1	1
2	5	{4.85, 1.72, 5.53, 2.72}	20	24	35	1	1
2	6	{4.78, 3.44, 5.53, 4.44}	20	35	35	1	0
2	6	{4.78, 3.44, 5.53, 4.44}	20	35	35	1	0
2	7	{3.28, 3.44, 4.03, 4.44}	20	35	35	1	0
2	7	{3.28, 3.44, 4.03, 4.44}	20	35	35	1	0
2	8	{1.79, 3.44, 2.54, 4.44}	20	35	35	1	0
2	8	{1.79, 3.44, 2.54, 4.44}	20	35	35	1	0
2	9	{0.29, 3.44, 1.04, 4.44}	20	35	35	1	0
2	9	{0.29, 3.44, 1.04, 4.44}	20	35	35	1	0
2	10	{0., 1.68, 0.76, 2.68}	20	29	35	1	1
2	_S	{0., 1.68, 0.76, 2.68}	20	29.5	35	1	1
2	11	{1.42, 1.72, 2.06, 2.72}	20	21	35	1	1
2	12	{2.06, 1.72, 2.65, 2.72}	20	21	35	1	1
2	13	{2.65, 1.72, 3.24, 2.72}	20	21	35	1	1
2	14	{3.24, 1.72, 3.83, 2.72}	20	21	35	1	1
2	15	{3.83, 1.72, 4.42, 2.72}	20	21	35	1	1

## Sheet: Type2exp_source
Room nb	Pen nb	Pen coordinates	Shedding start	Shedding end	Removal time	I count
1	N/a	{1.55, 1.67, 4.55, 2.67}	0	35	35	5
2	N/a	{1.42, 1.72, 4.42, 2.72}	0	35	35	5
